# Supplementary material for: Therapeutic effects of anodal transcranial direct current stimulation in a rat model of ADHD
Source: eLife. 2020 Sep 21;9:e56359. doi: 10.7554/eLife.56359 (PMC7535928; doi:10.7554/eLife.56359)
Supplement: Figure 1—source data 1. — This zip archive contains all source data on the cognitive behaviors shown in Figure 1. [file elife-56359-fig1-data1.zip]

Archive with 4 entries (4 files):
- Figure 1-figure supplement 1A,C-E.xlsx
- Figure 1-figure supplement 1B.xlsx
- Figure 1-figure supplement 2.xlsx
- Figure 1.xlsx
