# Supplementary material for: Therapeutic effects of anodal transcranial direct current stimulation in a rat model of ADHD
Source: eLife. 2020 Sep 21;9:e56359. doi: 10.7554/eLife.56359 (PMC7535928; doi:10.7554/eLife.56359)
Supplement: Figure 3—source data 1. — This zip archive contains all source data for Iba1-, TH-, and DAT-positive cells analysis shown in Figure 3, and Figure 3—figure supplements 1 and 2. [file elife-56359-fig3-data1.zip]

Archive with 3 entries (3 files):
- Figure 3-figure supplement 1.xlsx
- Figure 3-figure supplement 2.xlsx
- Figure 3.xlsx
